# Supplementary material for: In vitro synergistic antimicrobial activity of a combination of meropenem, colistin, tigecycline, rifampin, and ceftolozane/tazobactam against carbapenem-resistant Acinetobacter baumannii
Source: Sci Rep. 2022 May 9;12:7541. doi: 10.1038/s41598-022-11464-6 (PMC9085847; doi:10.1038/s41598-022-11464-6)
Supplement: Supplementary file 1 — Supplementary Information. [file 41598_2022_11464_MOESM1_ESM.xlsx]

## Sheet: 0.5x MZ
19	Control	Me	C/T	Me+C/T	Synergy zone (0.5x)	Bactericidal limit line
0h	4	4	4	4	2	1
2h	4.29093	4.30103	4.10689	3.78819	2.107	1
4h	4.63335	4.40369	4.23576	3.67549	2.236	1
8h	5.15739	5.01143	4.49687	3.42022	2.497	1
12h	5.92971	5.32906	5.19584	3.02228	3.196	1
24h	6.61919	6.47905	6.62301	0	4.479	1
32	Control	Me	C/T	Me+C/T	Synergy zone (0.5x)	Bactericidal limit line
0h	4	4	4	4	2	1
2h	5.60026	4.06954	4.95049	5.31003	2.07	1
4h	5.73026	5.53015	5.72056	5.87005	3.53	1
8h	6.02026	5.85016	6.12057	6.15005	3.85	1
12h	6.17026	6.18016	6.19057	6.29005	4.18	1
24h	6.45026	6.57016	6.53057	6.32005	4.531	1
33	Control	Me	C/T	Me+C/T	Synergy zone (0.5x)	Bactericidal limit line
0h	4	4	4	4	2	1
2h	5.06744	4.30958	4.49671	4.70997	2.31	1
4h	5.22879	4.55931	5.33318	5.23238	2.559	1
8h	6.42054	4.90952	6.05812	5.50426	2.91	1
12h	6.80075	5.3262	6.25402	5.66263	3.326	1
24h	7.50662	6.1919	7.20681	6.10511	4.192	1
34	Control	Me	C/T	Me+C/T	Synergy zone (0.5x)	Bactericidal limit line
0h	4	4	4	4	2	1
2h	4.28083	4.12494	4.24304	4.39794	2.125	1
4h	5.14045	4.97004	5.21085	4.47712	2.97	1
8h	5.45276	5.54818	5.57113	4.69897	3.548	1
12h	6.16543	6.35539	5.47712	5.94201	3.477	1
24h	7.31654	7.40369	7.29003	7.57692	5.29	1
35	Control	Me	C/T	Me+C/T	Synergy zone (0.5x)	Bactericidal limit line
0h	4	4	4	4	2	1
2h	4.48162	4.53324	4.30643	4.49986	2.306	1
4h	4.52016	4.60948	4.38917	4.49091	2.389	1
8h	5.28724	5.04275	4.60206	4.94	2.602	1
12h	5.96023	5.67748	4.90309	5.21621	2.903	1
24h	6.63157	6.60948	5.05115	5.25683	3.051	1
36	Control	Me	C/T	Me+C/T	Synergy zone (0.5x)	Bactericidal limit line
0h	4	4	4	4	2	1
2h	4.35539	4.31101	4.30719	4.46798	2.307	1
4h	4.46073	4.60957	4.52039	4.60879	2.52	1
8h	5.1597	4.87168	5.06872	4.53624	2.872	1
12h	5.61863	5.3533	5.70878	4.57403	3.353	1
24h	6.5721	6.69491	6.67865	3.94201	4.679	1
37	Control	Me	C/T	Me+C/T	Synergy zone (0.5x)	Bactericidal limit line
0h	4	4	4	4	2	1
2h	4.41961	4.37272	4.33817	3.6555	2.338	1
4h	4.81678	4.63424	4.60592	3.83915	2.606	1
8h	5	4.75136	5.35218	3.89526	2.751	1
12h	5.57605	5.48082	5.73469	3.55284	3.481	1
24h	6.72637	6.55195	7.09691	2.67778	4.552	1
38	Control	Me	C/T	Me+C/T	Synergy zone (0.5x)	Bactericidal limit line
0h	4	4	4	4	2	1
2h	5.06741	4.30952	4.33195	4.7101	2.31	1
4h	5.22878	4.86791	4.59967	5.01735	2.6	1
8h	6.08421	5.21821	4.85871	5.33522	2.859	1
12h	6.46442	5.63485	5.05464	5.49361	3.055	1
24h	7.17028	6.50056	6.00748	5.93609	4.007	1
39	Control	Me	C/T	Me+C/T	Synergy zone (0.5x)	Bactericidal limit line
0h	4	4	4	4	2	1
2h	5.06727	4.30872	4.21616	4.3827	2.216	1
4h	5.22871	4.99532	4.98055	4.74765	2.981	1
8h	5.56925	5.34558	5.63502	5.05055	3.346	1
12h	5.94944	5.76222	5.83092	5.20896	3.762	1
24h	6.79947	6.62795	6.78372	5.65155	4.628	1
40	Control	Me	C/T	Me+C/T	Synergy zone (0.5x)	Bactericidal limit line
0h	4	4	4	4	2	1
2h	5.06724	4.3083	4.49613	4.70969	2.308	1
4h	5.22878	4.99528	5.19807	5.19011	2.995	1
8h	6.02045	5.34561	5.95712	5.70343	3.346	1
12h	6.40068	5.76221	6.15303	5.86183	3.762	1
24h	7.10655	6.62795	7.10583	6.30431	4.628	1

## Sheet: 1.0x MZ
19	Control	Me	C/T	Me+C/T	Synergy zone (1.0x)	Bactericidal limit line
0h	4	4	4	4	2	1
2h	4.29093	3.89476	3.63592	3.55879	1.636	1
4h	4.63335	3.21632	2.60789	3.41266	0.608	1
8h	5.15739	2.70443	3.40952	2.71369	0.704	1
12h	5.92971	2.4034	2.82974	0	0.403	1
24h	6.61919	0	2.60789	0	0	1
32	Control	Me	C/T	Me+C/T	Synergy zone (1.0x)	Bactericidal limit line
0h	4	4	4	4	2	1
2h	5.60026	3.9106	4.96145	5.61193	1.911	1
4h	5.73026	5.43142	5.59158	4.83162	3.431	1
8h	6.02026	5.92142	6.2716	2.23908	3.921	1
12h	6.17026	6.26143	6.1716	1.76195	4.172	1
24h	6.45026	6.68143	6.6316	0	4.632	1
33	Control	Me	C/T	Me+C/T	Synergy zone (1.0x)	Bactericidal limit line
0h	4	4	4	4	2	1
2h	5.06744	4.23296	4.38551	4.73311	2.233	1
4h	5.22879	4.75803	5.00923	5.14087	2.758	1
8h	6.42054	5.17956	5.50498	4.52108	3.18	1
12h	6.80075	5.55068	5.4026	3.86244	3.403	1
24h	7.50662	6.13954	5.84353	2.4392	3.844	1
34	Control	Me	C/T	Me+C/T	Synergy zone (1.0x)	Bactericidal limit line
0h	4	4	4	4	2	1
2h	4.28083	3.77815	3.82391	4	1.778	1
4h	5.14045	4.20412	3.82391	3.69897	1.824	1
8h	5.45276	4.47712	3.52288	3.39794	1.523	1
12h	6.16543	5.63548	3.52288	3.39794	1.523	1
24h	7.31654	6.48855	3.52288	0.39794	1.523	1
35	Control	Me	C/T	Me+C/T	Synergy zone (1.0x)	Bactericidal limit line
0h	4	4	4	4	2	1
2h	4.48162	4.4427	4.43366	4.53148	2.434	1
4h	4.52016	4.49732	4.40532	4.24715	2.405	1
8h	5.28724	4.85387	4.41017	3.727	2.41	1
12h	5.96023	5.21936	4.49732	3	2.497	1
24h	6.63157	5.33099	4.0894	2.52288	2.089	1
36	Control	Me	C/T	Me+C/T	Synergy zone (1.0x)	Bactericidal limit line
0h	4	4	4	4	2	1
2h	4.35539	4.54192	4.46768	4.51188	2.468	1
4h	4.46073	4.69596	4.54606	4.48734	2.546	1
8h	5.1597	4.79287	4.37196	4.13263	2.372	1
12h	5.61863	4.85982	4.48636	3.55284	2.486	1
24h	6.5721	5.68062	4.50864	0	2.509	1
37	Control	Me	C/T	Me+C/T	Synergy zone (1.0x)	Bactericidal limit line
0h	4	4	4	4	2	1
2h	4.41961	4.37011	4.17194	3.8403	2.172	1
4h	4.81678	4.56291	3.7112	3.011	1.711	1
8h	5	4.81636	4.18021	3.40894	2.18	1
12h	5.57605	5.50139	2.93305	2.40894	0.933	1
24h	6.72637	6.56699	3.1549	0	1.155	1
38	Control	Me	C/T	Me+C/T	Synergy zone (1.0x)	Bactericidal limit line
0h	4	4	4	4	2	1
2h	5.06741	4.08985	4.24965	4.4268	2.09	1
4h	5.22878	4.15913	4.3969	4.73779	2.159	1
8h	6.08421	3.32775	4.52759	4.80194	1.328	1
12h	6.46442	3.01248	4.42532	4.14399	1.012	1
24h	7.17028	0	4.86624	2.74307	0	1
39	Control	Me	C/T	Me+C/T	Synergy zone (1.0x)	Bactericidal limit line
0h	4	4	4	4	2	1
2h	5.06727	4.23244	4.62591	4.73263	2.232	1
4h	5.22871	4.75795	5.28722	4.64657	2.758	1
8h	5.56925	4.60975	5.91698	4.07447	2.61	1
12h	5.94944	4.30384	5.81459	3.41329	2.304	1
24h	6.79947	0	6.25551	1.85699	0	1
40	Control	Me	C/T	Me+C/T	Synergy zone (1.0x)	Bactericidal limit line
0h	4	4	4	4	2	1
2h	5.06724	4.2325	4.38442	5.73318	2.232	1
4h	5.22878	3.29464	5.21988	5.19543	1.295	1
8h	6.02045	2.3404	5.20392	4.57568	0.34	1
12h	6.40068	0	5.10158	3.91442	0	1
24h	7.10655	0	5.54262	2.51215	0	1

## Sheet: 2.0x MZ
19	Control	Me	C/T	Me+C/T	Synergy zone (2.0x)	Bactericidal limit line
0h	4	4	4	4	2	1
2h	4.29093	3.52288	3.63722	3.46994	1.523	1
4h	4.63335	3.12494	3.44265	3.16891	1.125	1
8h	5.15739	2.727	2.92602	2.81673	0.727	1
12h	5.92971	2.42597	3.1601	0	0.426	1
24h	6.61919	0	0	0	0	1
32	Control	Me	C/T	Me+C/T	Synergy zone (2.0x)	Bactericidal limit line
0h	4	4	4	4	2	1
2h	5.60026	3.35067	4.08975	6.18649	1.351	1
4h	5.73026	4.52151	4.64006	3.84791	2.522	1
8h	6.02026	3.17021	4.84	0	1.17	1
12h	6.17026	0	6.05006	0	0	1
24h	6.45026	0	6.58006	0	0	1
33	Control	Me	C/T	Me+C/T	Synergy zone (2.0x)	Bactericidal limit line
0h	4	4	4	4	2	1
2h	5.06744	4.09691	4.13908	4.72085	2.097	1
4h	5.22879	4.41588	4.49938	3.79994	2.416	1
8h	6.42054	3.83297	4.82084	3.22475	1.833	1
12h	6.80075	3.4331	5.06467	2.42887	1.433	1
24h	7.50662	3.08092	5.50553	2.0029	1.081	1
34	Control	Me	C/T	Me+C/T	Synergy zone (2.0x)	Bactericidal limit line
0h	4	4	4	4	2	1
2h	4.28083	3.22185	3.92082	3.82391	1.222	1
4h	5.14045	3.22185	3.52288	3.82391	1.222	1
8h	5.45276	0	3.22185	3.52288	0	1
12h	6.16543	0	0	0	0	1
24h	7.31654	0	0	0	0	1
35	Control	Me	C/T	Me+C/T	Synergy zone (2.0x)	Bactericidal limit line
0h	4	4	4	4	2	1
2h	4.48162	4.40627	4.42276	4.49292	2.406	1
4h	4.52016	4.50864	4.42756	4.18142	2.428	1
8h	5.28724	3.87037	4.07058	3.52288	1.87	1
12h	5.96023	3.58782	3.94564	3.1707	1.588	1
24h	6.63157	4.1107	2.46852	2.86967	0.469	1
36	Control	Me	C/T	Me+C/T	Synergy zone (2.0x)	Bactericidal limit line
0h	4	4	4	4	2	1
2h	4.35539	4.43424	4.37675	4.43136	2.377	1
4h	4.46073	4.24144	4.38107	4.23888	2.241	1
8h	5.1597	3.91409	3.58087	3.66901	1.581	1
12h	5.61863	3.48812	0	2.52288	0	1
24h	6.5721	4.07169	0	0	0	1
37	Control	Me	C/T	Me+C/T	Synergy zone (2.0x)	Bactericidal limit line
0h	4	4	4	4	2	1
2h	4.41961	4.11394	4.16085	3.67778	2.114	1
4h	4.81678	3.8653	4.65155	2.37675	1.865	1
8h	5	3.52288	3.76805	2.67778	1.523	1
12h	5.57605	3	0	0	0	1
24h	6.72637	0	0	0	0	1
38	Control	Me	C/T	Me+C/T	Synergy zone (2.0x)	Bactericidal limit line
0h	4	4	4	4	2	1
2h	5.06741	4.1431	4.12882	3.94854	2.143	1
4h	5.22878	3.84727	4.22885	3.0259	1.847	1
8h	6.08421	3.38838	4.4689	2.44612	1.388	1
12h	6.46442	2.98745	4.09145	1.57106	0.987	1
24h	7.17028	0	0	0	0	1
39	Control	Me	C/T	Me+C/T	Synergy zone (2.0x)	Bactericidal limit line
0h	4	4	4	4	2	1
2h	5.06727	4.09581	4.54075	4.09813	2.096	1
4h	5.22871	4.12563	5.11983	3.16993	2.126	1
8h	5.56925	3.54171	0	2.54668	0	1
12h	5.94944	3.14377	0	0	0	1
24h	6.79947	0	0	0	0	1
40	Control	Me	C/T	Me+C/T	Synergy zone (2.0x)	Bactericidal limit line
0h	4	4	4	4	2	1
2h	5.06724	4.09691	4.13988	4.72049	2.097	1
4h	5.22878	4.12571	5.26498	3.79726	2.126	1
8h	6.02045	3.54407	0	3.22185	0	1
12h	6.40068	0	0	2.37675	0	1
24h	7.10655	0	0	1.89963	0	1

## Sheet: 0.5x MC
19	Control	Me	C	Me+C	Synergy zone (0.5x)	Bactericidal limit line
0h	4	4	4	4	2	1
2h	4.29093	4.30103	3.29385	3.69897	1.294	1
4h	4.63335	4.40369	4.19239	3.44909	2.192	1
8h	5.15739	5.01143	4.41879	3.75012	2.419	1
12h	5.92971	5.32906	5.06593	4.44909	3.066	1
24h	6.61919	6.47905	6.58758	4.85658	4.479	1
32	Control	Me	C	Me+C	Synergy zone (0.5x)	Bactericidal limit line
0h	4	4	4	4	2	1
2h	5.60026	4.06954	5.59066	5.49003	2.07	1
4h	5.73026	5.53015	5.47066	4.8099	3.471	1
8h	6.02026	5.85016	5.35063	4.22959	3.351	1
12h	6.17026	6.18016	5.70066	4.35993	3.701	1
24h	6.45026	6.57016	6.11067	0	4.111	1
33	Control	Me	C	Me+C	Synergy zone (0.5x)	Bactericidal limit line
0h	4	4	4	4	2	1
2h	5.06744	4.30958	5.02885	4.85597	2.31	1
4h	5.22879	4.55931	4.70362	4.34686	2.559	1
8h	6.42054	4.90952	4.67677	4.07093	2.677	1
12h	6.80075	5.3262	5.06418	4.38716	3.064	1
24h	7.50662	6.1919	6.04287	4.5889	4.043	1
34	Control	Me	C	Me+C	Synergy zone (0.5x)	Bactericidal limit line
0h	4	4	4	4	2	1
2h	4.28083	4.12494	3.87506	4.30103	1.875	1
4h	5.14045	4.97004	5.08814	4.77815	2.97	1
8h	5.45276	5.54818	5.49485	4.95424	3.495	1
12h	6.16543	6.35539	5.72016	5.14613	3.72	1
24h	7.31654	7.40369	6.51188	5.07918	4.512	1
35	Control	Me	C	Me+C	Synergy zone (0.5x)	Bactericidal limit line
0h	4	4	4	4	2	1
2h	4.48162	4.53324	4.65321	4.44997	2.533	1
4h	4.52016	4.60948	4.587	4.16273	2.587	1
8h	5.28724	5.04275	4.54407	3.59543	2.544	1
12h	5.96023	5.67748	4.46376	0	2.464	1
24h	6.63157	6.60948	4.66618	0	2.666	1
36	Control	Me	C	Me+C	Synergy zone (0.5x)	Bactericidal limit line
0h	4	4	4	4	2	1
2h	4.35539	4.31101	4.28524	4.49236	2.285	1
4h	4.46073	4.60957	3.80811	3.72893	1.808	1
8h	5.1597	4.87168	3.58087	4.34523	1.581	1
12h	5.61863	5.3533	2.97881	4.75696	0.979	1
24h	6.5721	6.69491	3.71917	5	1.719	1
37	Control	Me	C	Me+C	Synergy zone (0.5x)	Bactericidal limit line
0h	4	4	4	4	2	1
2h	4.41961	4.37272	4.21388	4.24144	2.214	1
4h	4.81678	4.63424	4.47271	4.44236	2.473	1
8h	5	4.75136	4.87943	3.8403	2.751	1
12h	5.57605	5.48082	5.37358	3.68769	3.374	1
24h	6.72637	6.55195	6.48581	3.8403	4.486	1
38	Control	Me	C	Me+C	Synergy zone (0.5x)	Bactericidal limit line
0h	4	4	4	4	2	1
2h	5.06741	4.30952	3.68408	4.85608	1.684	1
4h	5.22878	4.86791	3.29365	4.34714	1.294	1
8h	6.08421	5.21821	2.70382	4.07159	0.704	1
12h	6.46442	5.63485	3.092	4.38754	1.092	1
24h	7.17028	6.50056	4.07111	4.58902	2.071	1
39	Control	Me	C	Me+C	Synergy zone (0.5x)	Bactericidal limit line
0h	4	4	4	4	2	1
2h	5.06727	4.30872	3.15181	4.85586	1.152	1
4h	5.22871	4.99532	3.24872	4.34693	1.249	1
8h	5.56925	5.34558	4.14745	4.07029	2.147	1
12h	5.94944	5.76222	4.53652	4.38725	2.537	1
24h	6.79947	6.62795	5.51523	4.58865	3.515	1
40	Control	Me	C	Me+C	Synergy zone (0.5x)	Bactericidal limit line
0h	4	4	4	4	2	1
2h	5.06724	4.3083	5.0289	4.85594	2.308	1
4h	5.22878	4.99528	5.33638	4.34695	2.995	1
8h	6.02045	5.34561	5.83592	4.07075	3.346	1
12h	6.40068	5.76221	6.22324	4.38712	3.762	1
24h	7.10655	6.62795	7.20197	4.58849	4.628	1

## Sheet: 1.0x MC
19	Control	Me	C	Me+C	Synergy zone (1.0x)	Bactericidal limit line
0h	4	4	4	4	2	1
2h	4.29093	3.89476	2.83863	3.37528	0.839	1
4h	4.63335	3.21632	2.5376	2.83121	0.538	1
8h	5.15739	2.70443	2.66254	0	0.663	1
12h	5.92971	2.4034	2.36151	0	0.362	1
24h	6.61919	0	0	0	0	1
32	Control	Me	C	Me+C	Synergy zone (1.0x)	Bactericidal limit line
0h	4	4	4	4	2	1
2h	5.60026	3.9106	5.50059	5.38016	1.911	1
4h	5.73026	5.43142	5.44059	4.45972	3.431	1
8h	6.02026	5.92142	5.48062	0	3.481	1
12h	6.17026	6.26143	5.58061	0	3.581	1
24h	6.45026	6.68143	6.14062	0	4.141	1
33	Control	Me	C	Me+C	Synergy zone (1.0x)	Bactericidal limit line
0h	4	4	4	4	2	1
2h	5.06744	4.23296	4.77954	4.69354	2.233	1
4h	5.22879	4.75803	4.84799	3.8385	2.758	1
8h	6.42054	5.17956	4.89344	2.9393	2.893	1
12h	6.80075	5.55068	4.93486	0	2.935	1
24h	7.50662	6.13954	5.47644	0	3.476	1
34	Control	Me	C	Me+C	Synergy zone (1.0x)	Bactericidal limit line
0h	4	4	4	4	2	1
2h	4.28083	3.77815	3.52288	3.60206	1.523	1
4h	5.14045	4.20412	3.69897	4	1.699	1
8h	5.45276	4.47712	3.52288	4.14613	1.523	1
12h	6.16543	5.63548	0	0	0	1
24h	7.31654	6.48855	0	0	0	1
35	Control	Me	C	Me+C	Synergy zone (1.0x)	Bactericidal limit line
0h	4	4	4	4	2	1
2h	4.48162	4.4427	4.56585	4.56864	2.443	1
4h	4.52016	4.49732	4.4014	4.08715	2.401	1
8h	5.28724	4.85387	4.15836	3.26761	2.158	1
12h	5.96023	5.21936	3.60206	0	1.602	1
24h	6.63157	5.33099	3.77815	0	1.778	1
36	Control	Me	C	Me+C	Synergy zone (1.0x)	Bactericidal limit line
0h	4	4	4	4	2	1
2h	4.35539	4.54192	4.29683	4.33321	2.297	1
4h	4.46073	4.69596	3.36318	3.18709	1.363	1
8h	5.1597	4.79287	2.76112	3.10791	0.761	1
12h	5.61863	4.85982	0	0	0	1
24h	6.5721	5.68062	0	0	0	1
37	Control	Me	C	Me+C	Synergy zone (1.0x)	Bactericidal limit line
0h	4	4	4	4	2	1
2h	4.41961	4.37011	4.17107	3.91703	2.171	1
4h	4.81678	4.56291	4.57103	3.11539	2.563	1
8h	5	4.81636	4.79287	2.81436	2.793	1
12h	5.57605	5.50139	4.30845	0	2.308	1
24h	6.72637	6.56699	3.96897	0	1.969	1
38	Control	Me	C	Me+C	Synergy zone (1.0x)	Bactericidal limit line
0h	4	4	4	4	2	1
2h	5.06741	4.08985	3.44317	4.69371	1.443	1
4h	5.22878	4.15913	2.68825	3.83897	0.688	1
8h	6.08421	3.32775	0	2.95183	0	1
12h	6.46442	3.01248	0	0	0	1
24h	7.17028	0	0	0	0	1
39	Control	Me	C	Me+C	Synergy zone (1.0x)	Bactericidal limit line
0h	4	4	4	4	2	1
2h	5.06727	4.23244	3.88002	4.69329	1.88	1
4h	5.22871	4.75795	2.90558	3.83779	0.906	1
8h	5.56925	4.60975	1.75945	2.92642	0.5	1
12h	5.94944	4.30384	0	0	0	1
24h	6.79947	0	0	0	0	1
40	Control	Me	C	Me+C	Synergy zone (1.0x)	Bactericidal limit line
0h	4	4	4	4	2	1
2h	5.06724	4.2325	4.77956	4.69318	2.232	1
4h	5.22878	3.29464	4.19809	3.83959	1.295	1
8h	6.02045	2.3404	3.90939	2.94564	0.34	1
12h	6.40068	0	0	0	0	1
24h	7.10655	0	0	0	0	1

## Sheet: 2.0x MC
19	Control	Me	C	Me+C	Synergy zone (2.0x)	Bactericidal limit line
0h	4	4	4	4	2	1
2h	4.29093	3.52288	0	3.71799	0	1
4h	4.63335	3.12494	0	2.17393	0	1
8h	5.15739	2.727	0	0	0	1
12h	5.92971	2.42597	0	0	0	1
24h	6.61919	0	0	0	0	1
32	Control	Me	C	Me+C	Synergy zone (2.0x)	Bactericidal limit line
0h	4	4	4	4	2	1
2h	5.60026	3.35067	4.62092	5.53109	1.351	1
4h	5.73026	4.52151	5.42106	4.32024	2.522	1
8h	6.02026	3.17021	5.42106	0	1.17	1
12h	6.17026	0	5.58107	0	0	1
24h	6.45026	0	5.95108	0	0	1
33	Control	Me	C	Me+C	Synergy zone (2.0x)	Bactericidal limit line
0h	4	4	4	4	2	1
2h	5.06744	4.09691	4.24748	4.67566	2.097	1
4h	5.22879	4.41588	4.35313	3.51724	2.353	1
8h	6.42054	3.83297	4.33514	2.55003	1.833	1
12h	6.80075	3.4331	4.48787	0	1.433	1
24h	7.50662	3.08092	4.8571	0	1.081	1
34	Control	Me	C	Me+C	Synergy zone (2.0x)	Bactericidal limit line
0h	4	4	4	4	2	1
2h	4.28083	3.22185	3.30103	3.60206	1.222	1
4h	5.14045	3.22185	0	3.60206	0	1
8h	5.45276	0	0	0	0	1
12h	6.16543	0	0	0	0	1
24h	7.31654	0	0	0	0	1
35	Control	Me	C	Me+C	Synergy zone (2.0x)	Bactericidal limit line
0h	4	4	4	4	2	1
2h	4.48162	4.40627	4.55931	4.51587	2.406	1
4h	4.52016	4.50864	3.98152	3.50515	1.982	1
8h	5.28724	3.87037	3.76592	3.07918	1.766	1
12h	5.96023	3.58782	3.09691	0	1.097	1
24h	6.63157	4.1107	3.69897	0	1.699	1
36	Control	Me	C	Me+C	Synergy zone (2.0x)	Bactericidal limit line
0h	4	4	4	4	2	1
2h	4.35539	4.43424	4.18906	4.41373	2.189	1
4h	4.46073	4.24144	2.83367	2.86967	0.834	1
8h	5.1597	3.91409	0	2.56864	0	1
12h	5.61863	3.48812	0	0	0	1
24h	6.5721	4.07169	0	0	0	1
37	Control	Me	C	Me+C	Synergy zone (2.0x)	Bactericidal limit line
0h	4	4	4	4	2	1
2h	4.41961	4.11394	4.27949	3.80919	2.114	1
4h	4.81678	3.8653	3.83086	3.52288	1.831	1
8h	5	3.52288	0	2.94885	0	1
12h	5.57605	3	0	0	0	1
24h	6.72637	0	0	0	0	1
38	Control	Me	C	Me+C	Synergy zone (2.0x)	Bactericidal limit line
0h	4	4	4	4	2	1
2h	5.06741	4.1431	3.09136	4.67563	1.091	1
4h	5.22878	3.84727	2.16194	3.52054	0.162	1
8h	6.08421	3.38838	0	2.5544	0	1
12h	6.46442	2.98745	0	0	0	1
24h	7.17028	0	0	0	0	1
39	Control	Me	C	Me+C	Synergy zone (2.0x)	Bactericidal limit line
0h	4	4	4	4	2	1
2h	5.06727	4.09581	3.0661	4.67546	1.066	1
4h	5.22871	4.12563	3.48886	3.51993	1.489	1
8h	5.56925	3.54171	2.43771	2.52871	0.438	1
12h	5.94944	3.14377	0	0	0	1
24h	6.79947	0	0	0	0	1
40	Control	Me	C	Me+C	Synergy zone (2.0x)	Bactericidal limit line
0h	4	4	4	4	2	1
2h	5.06724	4.09691	4.24735	4.67564	2.097	1
4h	5.22878	4.12571	3.30438	3.51953	1.304	1
8h	6.02045	3.54407	2.19044	2.48812	0.19	1
12h	6.40068	0	0	0	0	1
24h	7.10655	0	0	0	0	1

## Sheet: 0.5x MT
19	Control	Me	T	Me+T	Synergy zone (0.5x)	Bactericidal limit line
0h	4	4	4	4	2	1
2h	4.29093	4.30103	4.4538	3.20412	2.301	1
4h	4.63335	4.40369	4.77244	3.41497	2.404	1
8h	5.15739	5.01143	5.39623	4.12057	3.011	1
12h	5.92971	5.32906	6.14976	2.60206	3.329	1
24h	6.61919	6.47905	6.82263	0	4.479	1
32	Control	Me	T	Me+T	Synergy zone (0.5x)	Bactericidal limit line
0h	4	4	4	4	2	1
2h	5.60026	4.06954	3.84021	4.37993	1.84	1
4h	5.73026	5.53015	3.69018	4.07937	1.69	1
8h	6.02026	5.85016	3.16891	3.41865	1.169	1
12h	6.17026	6.18016	1.26043	2.6888	0.5	1
24h	6.45026	6.57016	0	0	0	1
33	Control	Me	T	Me+T	Synergy zone (0.5x)	Bactericidal limit line
0h	4	4	4	4	2	1
2h	5.06744	4.30958	5.05248	4.42676	2.31	1
4h	5.22879	4.55931	5.70033	4.33091	2.559	1
8h	6.42054	4.90952	6.40681	4.43472	2.91	1
12h	6.80075	5.3262	6.79327	4.76338	3.326	1
24h	7.50662	6.1919	7.50661	5.76214	4.192	1
34	Control	Me	T	Me+T	Synergy zone (0.5x)	Bactericidal limit line
0h	4	4	4	4	2	1
2h	4.28083	4.12494	4.44716	3.57403	2.125	1
4h	5.14045	4.97004	5.22011	3.57403	2.97	1
8h	5.45276	5.54818	5.46538	3.79588	3.465	1
12h	6.16543	6.35539	5.97313	4.41913	3.973	1
24h	7.31654	7.40369	6.8451	5.45864	4.845	1
35	Control	Me	T	Me+T	Synergy zone (0.5x)	Bactericidal limit line
0h	4	4	4	4	2	1
2h	4.48162	4.53324	4.47308	4.59751	2.473	1
4h	4.52016	4.60948	4.49678	4.60656	2.497	1
8h	5.28724	5.04275	5.1597	5.05115	3.043	1
12h	5.96023	5.67748	5.42142	5.25326	3.421	1
24h	6.63157	6.60948	5.55429	5.85024	3.554	1
36	Control	Me	T	Me+T	Synergy zone (0.5x)	Bactericidal limit line
0h	4	4	4	4	2	1
2h	4.35539	4.31101	4.36798	4.53572	2.311	1
4h	4.46073	4.60957	4.65691	4.65321	2.61	1
8h	5.1597	4.87168	4.96524	4.93785	2.872	1
12h	5.61863	5.3533	5.54566	5.46736	3.353	1
24h	6.5721	6.69491	6.87133	6.57978	4.695	1
37	Control	Me	T	Me+T	Synergy zone (0.5x)	Bactericidal limit line
0h	4	4	4	4	2	1
2h	4.41961	4.37272	4.249	3.74244	2.249	1
4h	4.81678	4.63424	4.54606	4.41144	2.546	1
8h	5	4.75136	5.30103	3.32331	2.751	1
12h	5.57605	5.48082	5.77815	2.42022	3.481	1
24h	6.72637	6.55195	6.85889	2.11919	4.552	1
38	Control	Me	T	Me+T	Synergy zone (0.5x)	Bactericidal limit line
0h	4	4	4	4	2	1
2h	5.06741	4.30952	4.34691	4.20977	2.31	1
4h	5.22878	4.86791	4.58675	4.4298	2.587	1
8h	6.08421	5.21821	4.81814	4.74744	2.818	1
12h	6.46442	5.63485	5.4256	5.0759	3.426	1
24h	7.17028	6.50056	6.30642	6.07461	4.306	1
39	Control	Me	T	Me+T	Synergy zone (0.5x)	Bactericidal limit line
0h	4	4	4	4	2	1
2h	5.06727	4.30872	4.67087	4.40425	2.309	1
4h	5.22871	4.99532	5.11435	4.55674	2.995	1
8h	5.56925	5.34558	5.69713	5.05327	3.346	1
12h	5.94944	5.76222	5.90742	5.38164	3.762	1
24h	6.79947	6.62795	6.769	6.38043	4.628	1
40	Control	Me	T	Me+T	Synergy zone (0.5x)	Bactericidal limit line
0h	4	4	4	4	2	1
2h	5.06724	4.3083	4.87996	4.17709	2.308	1
4h	5.22878	4.99528	5.03653	4.32999	2.995	1
8h	6.02045	5.34561	5.80867	4.43413	3.346	1
12h	6.40068	5.76221	6.20756	4.76343	3.762	1
24h	7.10655	6.62795	6.93515	5.76214	4.628	1

## Sheet: 1.0x MT
19	Control	Me	T	Me+T	Synergy zone (1.0x)	Bactericidal limit line
0h	4	4	4	4	2	1
2h	4.29093	3.89476	3.72379	3.91568	1.724	1
4h	4.63335	3.21632	3.61465	3.31362	1.216	1
8h	5.15739	2.70443	3.12173	2.86646	0.704	1
12h	5.92971	2.4034	2.86646	2.16749	0.403	1
24h	6.61919	0	2.64461	0	0	1
32	Control	Me	T	Me+T	Synergy zone (1.0x)	Bactericidal limit line
0h	4	4	4	4	2	1
2h	5.60026	3.9106	3.89011	4.67001	1.89	1
4h	5.73026	5.43142	2.557	4.20905	0.557	1
8h	6.02026	5.92142	1.38091	2.63358	0.5	1
12h	6.17026	6.26143	0	0	0	1
24h	6.45026	6.68143	0	0	0	1
33	Control	Me	T	Me+T	Synergy zone (1.0x)	Bactericidal limit line
0h	4	4	4	4	2	1
2h	5.06744	4.23296	5.02531	4.21468	2.233	1
4h	5.22879	4.75803	5.7568	4.13854	2.758	1
8h	6.42054	5.17956	6.38109	3.41598	3.18	1
12h	6.80075	5.55068	6.77534	2.59543	3.551	1
24h	7.50662	6.13954	7.4977	1.95861	4.14	1
34	Control	Me	T	Me+T	Synergy zone (1.0x)	Bactericidal limit line
0h	4	4	4	4	2	1
2h	4.28083	3.77815	4.60206	3.09691	1.778	1
4h	5.14045	4.20412	4.8653	3.39794	2.204	1
8h	5.45276	4.47712	5.29373	3.09691	2.477	1
12h	6.16543	5.63548	5.21307	3.09691	3.213	1
24h	7.31654	6.48855	5.69897	0	3.699	1
35	Control	Me	T	Me+T	Synergy zone (1.0x)	Bactericidal limit line
0h	4	4	4	4	2	1
2h	4.48162	4.4427	4.69897	4.55815	2.443	1
4h	4.52016	4.49732	4.70716	4.61033	2.497	1
8h	5.28724	4.85387	5.10914	3.78915	2.854	1
12h	5.96023	5.21936	5.31125	3.43012	3.219	1
24h	6.63157	5.33099	5.55284	2.88606	3.331	1
36	Control	Me	T	Me+T	Synergy zone (1.0x)	Bactericidal limit line
0h	4	4	4	4	2	1
2h	4.35539	4.54192	4.44716	4.20676	2.447	1
4h	4.46073	4.69596	4.67078	4.43254	2.671	1
8h	5.1597	4.79287	4.79835	3.83437	2.793	1
12h	5.61863	4.85982	5.53872	0	2.86	1
24h	6.5721	5.68062	6.55284	0	3.681	1
37	Control	Me	T	Me+T	Synergy zone (1.0x)	Bactericidal limit line
0h	4	4	4	4	2	1
2h	4.41961	4.37011	4.31876	3.79353	2.319	1
4h	4.81678	4.56291	4.57724	3.60789	2.563	1
8h	5	4.81636	5	2.90892	2.816	1
12h	5.57605	5.50139	5.1597	0	3.16	1
24h	6.72637	6.56699	5.07717	0	3.077	1
38	Control	Me	T	Me+T	Synergy zone (1.0x)	Bactericidal limit line
0h	4	4	4	4	2	1
2h	5.06741	4.08985	4.29778	4.21477	2.09	1
4h	5.22878	4.15913	4.57581	4.13897	2.159	1
8h	6.08421	3.32775	4.8322	3.41655	1.328	1
12h	6.46442	3.01248	5.21421	2.60642	1.012	1
24h	7.17028	0	6.0094	1.92518	0	1
39	Control	Me	T	Me+T	Synergy zone (1.0x)	Bactericidal limit line
0h	4	4	4	4	2	1
2h	5.06727	4.23244	4.55493	4.44159	2.232	1
4h	5.22871	4.75795	4.97626	4.62757	2.758	1
8h	5.56925	4.60975	5.23567	5.03147	2.61	1
12h	5.94944	4.30384	5.84316	4.23546	2.304	1
24h	6.79947	0	6.72398	3.57495	0	1
40	Control	Me	T	Me+T	Synergy zone (1.0x)	Bactericidal limit line
0h	4	4	4	4	2	1
2h	5.06724	4.2325	4.31471	4.21301	2.232	1
4h	5.22878	3.29464	4.42943	4.13802	1.295	1
8h	6.02045	2.3404	4.98552	3.41329	0.34	1
12h	6.40068	0	5.59311	2.55596	0	1
24h	7.10655	0	6.47399	1.85699	0	1

## Sheet: 2.0x MT
19	Control	Me	T	Me+T	Synergy zone (2.0x)	Bactericidal limit line
0h	4	4	4	4	2	1
2h	4.29093	3.52288	3.90309	3.64782	1.523	1
4h	4.63335	3.12494	3.98643	3.10375	1.125	1
8h	5.15739	2.727	3.09018	2.89963	0.727	1
12h	5.92971	2.42597	2.18709	2.20066	0.187	1
24h	6.61919	0	0	0	0	1
32	Control	Me	T	Me+T	Synergy zone (2.0x)	Bactericidal limit line
0h	4	4	4	4	2	1
2h	5.60026	3.35067	3.76908	0	1.351	1
4h	5.73026	4.52151	2.50981	0	0.51	1
8h	6.02026	3.17021	0	0	0	1
12h	6.17026	0	0	0	0	1
24h	6.45026	0	0	0	0	1
33	Control	Me	T	Me+T	Synergy zone (2.0x)	Bactericidal limit line
0h	4	4	4	4	2	1
2h	5.06744	4.09691	4.91559	4.1925	2.097	1
4h	5.22879	4.41588	5.72555	3.93276	2.416	1
8h	6.42054	3.83297	6.27594	3.18011	1.833	1
12h	6.80075	3.4331	6.69355	2.60033	1.433	1
24h	7.50662	3.08092	7.44098	0	1.081	1
34	Control	Me	T	Me+T	Synergy zone (2.0x)	Bactericidal limit line
0h	4	4	4	4	2	1
2h	4.28083	3.22185	4.52288	3.1549	1.222	1
4h	5.14045	3.22185	4.69897	3.45593	1.222	1
8h	5.45276	0	4.727	3.1549	0	1
12h	6.16543	0	3.82391	0	0	1
24h	7.31654	0	0	0	0	1
35	Control	Me	T	Me+T	Synergy zone (2.0x)	Bactericidal limit line
0h	4	4	4	4	2	1
2h	4.48162	4.40627	4.44997	4.50313	2.406	1
4h	4.52016	4.50864	4.43573	4.40749	2.436	1
8h	5.28724	3.87037	4.38458	3.04576	1.87	1
12h	5.96023	3.58782	4.56067	3.34679	1.588	1
24h	6.63157	4.1107	4.26682	0	2.111	1
36	Control	Me	T	Me+T	Synergy zone (2.0x)	Bactericidal limit line
0h	4	4	4	4	2	1
2h	4.35539	4.43424	4.41017	4.80811	2.41	1
4h	4.46073	4.24144	4.54994	4.51663	2.241	1
8h	5.1597	3.91409	4.22801	4	1.914	1
12h	5.61863	3.48812	4.06695	0	1.488	1
24h	6.5721	4.07169	3.75696	0	1.757	1
37	Control	Me	T	Me+T	Synergy zone (2.0x)	Bactericidal limit line
0h	4	4	4	4	2	1
2h	4.41961	4.11394	4.35218	4.03218	2.114	1
4h	4.81678	3.8653	3.75696	3.284	1.757	1
8h	5	3.52288	3.25181	2.58503	1.252	1
12h	5.57605	3	0	0	0	1
24h	6.72637	0	0	0	0	1
38	Control	Me	T	Me+T	Synergy zone (2.0x)	Bactericidal limit line
0h	4	4	4	4	2	1
2h	5.06741	4.1431	4.22231	4.19305	2.143	1
4h	5.22878	3.84727	4.20489	3.93257	1.847	1
8h	6.08421	3.38838	3.92906	3.18371	1.388	1
12h	6.46442	2.98745	3.90673	2.62362	0.987	1
24h	7.17028	0	3.59703	0	0	1
39	Control	Me	T	Me+T	Synergy zone (2.0x)	Bactericidal limit line
0h	4	4	4	4	2	1
2h	5.06727	4.09581	3.58011	4.19162	1.58	1
4h	5.22871	4.12563	2.8891	3.93305	0.889	1
8h	5.56925	3.54171	3.16993	3.17973	1.17	1
12h	5.94944	3.14377	3.54668	2.62342	1.144	1
24h	6.79947	0	4.33907	0	0	1
40	Control	Me	T	Me+T	Synergy zone (2.0x)	Bactericidal limit line
0h	4	4	4	4	2	1
2h	5.06724	4.09691	4.24205	4.19218	2.097	1
4h	5.22878	4.12571	4.34679	3.62791	2.126	1
8h	6.02045	3.54407	4.64782	2.87778	1.544	1
12h	6.40068	0	5.03028	2.27572	0	1
24h	7.10655	0	5.82546	0	0	1

## Sheet: 0.5x MR
19	Control	Me	R	Me+R	Synergy zone (0.5x)	Bactericidal limit line
0h	4	4	4	4	2	1
2h	4.29093	4.30103	4.07255	3.69897	2.073	1
4h	4.63335	4.40369	3.96721	3.44909	1.967	1
8h	5.15739	5.01143	4.1109	3.75012	2.111	1
12h	5.92971	5.32906	4.51491	4.44909	2.515	1
24h	6.61919	6.47905	5.51249	4.85658	3.512	1
32	Control	Me	R	Me+R	Synergy zone (0.5x)	Bactericidal limit line
0h	4	4	4	4	2	1
2h	5.60026	4.06954	5.88005	5.43064	2.07	1
4h	5.73026	5.53015	5.99004	5.82066	3.53	1
8h	6.02026	5.85016	6.32005	6.25066	3.85	1
12h	6.17026	6.18016	6.46005	6.36066	4.18	1
24h	6.45026	6.57016	6.58005	6.49066	4.57	1
33	Control	Me	R	Me+R	Synergy zone (0.5x)	Bactericidal limit line
0h	4	4	4	4	2	1
2h	5.06744	4.30958	5.22007	4.86972	2.31	1
4h	5.22879	4.55931	6.26738	4.94564	2.559	1
8h	6.42054	4.90952	6.60584	5.35891	2.91	1
12h	6.80075	5.3262	6.81266	5.46954	3.326	1
24h	7.50662	6.1919	7.52917	6.06395	4.192	1
34	Control	Me	R	Me+R	Synergy zone (0.5x)	Bactericidal limit line
0h	4	4	4	4	2	1
2h	4.28083	4.12494	4.33579	4.30103	2.125	1
4h	5.14045	4.97004	4.69897	4	2.699	1
8h	5.45276	5.54818	4.77815	3.52288	2.778	1
12h	6.16543	6.35539	5.727	4.22185	3.727	1
24h	7.31654	7.40369	6.63682	5.02803	4.637	1
35	Control	Me	R	Me+R	Synergy zone (0.5x)	Bactericidal limit line
0h	4	4	4	4	2	1
2h	4.48162	4.53324	4.37787	4.54176	2.378	1
4h	4.52016	4.60948	4.46768	4.51803	2.468	1
8h	5.28724	5.04275	4.71276	4.52288	2.713	1
12h	5.96023	5.67748	4.88885	4.64782	2.889	1
24h	6.63157	6.60948	5.18988	4.68258	3.19	1
36	Control	Me	R	Me+R	Synergy zone (0.5x)	Bactericidal limit line
0h	4	4	4	4	2	1
2h	4.35539	4.31101	4.50816	4.73469	2.311	1
4h	4.46073	4.60957	4.74761	4.7112	2.61	1
8h	5.1597	4.87168	5.01579	4.93305	2.872	1
12h	5.61863	5.3533	5.25795	5.10914	3.258	1
24h	6.5721	6.69491	6.98859	7.12338	4.695	1
37	Control	Me	R	Me+R	Synergy zone (0.5x)	Bactericidal limit line
0h	4	4	4	4	2	1
2h	4.41961	4.37272	4.30103	3.85158	2.301	1
4h	4.81678	4.63424	4.61306	3.53416	2.613	1
8h	5	4.75136	5.23501	3.67549	2.751	1
12h	5.57605	5.48082	5.83382	3.4994	3.481	1
24h	6.72637	6.55195	6.92348	3.53416	4.552	1
38	Control	Me	R	Me+R	Synergy zone (0.5x)	Bactericidal limit line
0h	4	4	4	4	2	1
2h	5.06741	4.30952	4.58259	4.86975	2.31	1
4h	5.22878	4.86791	5.07729	5.194	2.868	1
8h	6.08421	5.21821	5.67305	5.60734	3.218	1
12h	6.46442	5.63485	5.87988	5.71792	3.635	1
24h	7.17028	6.50056	6.59639	6.31232	4.501	1
39	Control	Me	R	Me+R	Synergy zone (0.5x)	Bactericidal limit line
0h	4	4	4	4	2	1
2h	5.06727	4.30872	5.21996	4.86957	2.309	1
4h	5.22871	4.99532	5.33724	5.19397	2.995	1
8h	5.56925	5.34558	5.67583	5.6073	3.346	1
12h	5.94944	5.76222	5.88263	5.71788	3.762	1
24h	6.79947	6.62795	6.59916	6.31232	4.599	1
40	Control	Me	R	Me+R	Synergy zone (0.5x)	Bactericidal limit line
0h	4	4	4	4	2	1
2h	5.06724	4.3083	5.22007	4.86933	2.308	1
4h	5.22878	4.99528	5.33738	5.19399	2.995	1
8h	6.02045	5.34561	5.67579	5.60728	3.346	1
12h	6.40068	5.76221	5.88264	5.71792	3.762	1
24h	7.10655	6.62795	6.59916	6.31231	4.599	1

[truncated: 8 more sheets: 1.0x MR, 2.0x MR, 0.5x CZ, 1.0x CZ, 2.0x CZ, 0.5x CT, 1.0x CT, 2.0x CT]
